# Supplementary material for: A Cancer-Specific Anti-Podocalyxin Monoclonal Antibody (humPcMab-60) Demonstrated Antitumor Efficacy in Pancreatic and Colorectal Cancer Xenograft Models
Source: Antibodies (Basel). 2025 Aug 11;14(3):67. doi: 10.3390/antib14030067 (PMC12372045; doi:10.3390/antib14030067)
Supplement: Supplementary file 1 [file antibodies-14-00067-s001.zip]

Archive with 1 entries (1 files):
- antibodies-3758489-supplementary.pdf
